# Supplementary material for: Seq2Ref: a web server to facilitate functional interpretation
Source: BMC Bioinformatics. 2013 Jan 28;14:30. doi: 10.1186/1471-2105-14-30 (PMC3573977; doi:10.1186/1471-2105-14-30)
Supplement: Additional file 1: Table S1. — The benchmark result links of enolase superfamily. The table shows the selected representative proteins for families in enolase superfamily and the webpage links of the server results. [file 1471-2105-14-30-S1.xlsx]

## Sheet: Sheet1
subgroup	family	PDB ID or gi number	result link
Enolase	Enolase	1E9I	http://prodata.swmed.edu/wenlin/server/user_data/seq2ref/S2RKvaP3_/result.html
Galactarate dehydratase	Galactarate dehydratase	2OQY	http://prodata.swmed.edu/wenlin/server/user_data/seq2ref/S2RnZl8Gr/result.html
Glucarate dehydratase	Glucarate dehydratase	1EC7	http://prodata.swmed.edu/wenlin/server/user_data/seq2ref/S2Rs_rC4T/result.html
Mandelate racemase	D-galactonate dehydratase	3RR1(not validated)	http://prodata.swmed.edu/wenlin/server/user_data/seq2ref/S2R8zaBRB/result.html
	Mandelate racemase	1DTN	http://prodata.swmed.edu/wenlin/server/user_data/seq2ref/S2RMl4r3u/result.html
	Rhamnonate dehydratase	2GSH	http://prodata.swmed.edu/wenlin/server/user_data/seq2ref/S2RmAo5sa/result.html
	L-fuconate dehydratase	2HNE	http://prodata.swmed.edu/wenlin/server/user_data/seq2ref/S2Rzz_ddA/result.html
	D-tartrate dehydratase	1TZZ	http://prodata.swmed.edu/wenlin/server/user_data/seq2ref/S2RJq0Yxw/result.html
	L-talarate/galactarate dehydratase	2PP0	http://prodata.swmed.edu/wenlin/server/user_data/seq2ref/S2R3Dtruu/result.html
	D-arabinonate dehydratase	NA(15921363)	http://prodata.swmed.edu/wenlin/server/user_data/seq2ref/S2RcFP-B2/result.html
	L-galactonate dehydratase	NA(389633141)	http://prodata.swmed.edu/wenlin/server/user_data/seq2ref/S2RvZ8YNm/result.html
Mannonate dehydratase	Mannonate dehydratase	2QJJ	http://prodata.swmed.edu/wenlin/server/user_data/seq2ref/S2Ry7krP-/result.html
Methylaspartate ammonia-lyase	Methylaspartate ammonia-lyase	1KCZ	http://prodata.swmed.edu/wenlin/server/user_data/seq2ref/S2RpLBjO0/result.html
Muconate cycloisomerase	O-succinylbenzoate synthase	1FHU	http://prodata.swmed.edu/wenlin/server/user_data/seq2ref/S2Rww7xJP/result.html
	Dipeptide epimerase	1JPD	http://prodata.swmed.edu/wenlin/server/user_data/seq2ref/S2RnZmwzz/result.html
	Chloromuconate cycloisomerase	1NU5	http://prodata.swmed.edu/wenlin/server/user_data/seq2ref/S2RFPTSQ8/result.html
	Muconate cycloisomerase (syn)	1BKH	http://prodata.swmed.edu/wenlin/server/user_data/seq2ref/S2RW9mluP/result.html
	N-succinylamino acid racemase	1R0M	http://prodata.swmed.edu/wenlin/server/user_data/seq2ref/S2RNl5raF/result.html
	N-succinylamino acid racemase 2	2P88	http://prodata.swmed.edu/wenlin/server/user_data/seq2ref/S2R5nvzGS/result.html
	Muconate cycloisomerase (anti)	3DG3	http://prodata.swmed.edu/wenlin/server/user_data/seq2ref/S2Re4UrV4/result.html
