# Supplementary material for: Seq2Ref: a web server to facilitate functional interpretation
Source: BMC Bioinformatics. 2013 Jan 28;14:30. doi: 10.1186/1471-2105-14-30 (PMC3573977; doi:10.1186/1471-2105-14-30)
Supplement: Additional file 2: Table S2. — Pairwise BLAST results for proteins located in the operon containing YidD. Five proteins from Escherichia coli are compared with corresponding proteins in Cronobacter turicensis. [file 1471-2105-14-30-S2.xlsx]

## Sheet: Sheet1
gene name	function annotation in NCBI	protein in Escherichia coli str. K-12 substr. W3110		protein in Cronobacter turicensis z3032		evalue	identity
		gi number	length	gi number	length
rpmH	50S ribosomal protein L34	388479538	46aa	325295717	46aa	8e-31	1
rnpA	ribonuclease P	388479537	119aa	260595829	119aa	6e-84	0.94
yidD	hypothetical protein	388479536	85aa	260595828	86aa	1e-56	0.91
yidC	inner membrane protein translocase component YidC	388479535	548aa	260595827	549aa	0	0.87
trmE	tRNA modification GTPase TrmE	388479534	454aa	260595826	454aa	0	0.93
